# Supplementary material for: Elucidation of multiple high-resolution states of human MutSβ by cryo-EM reveals interplay between ATP/ADP binding and heteroduplex DNA recognition
Source: Nucleic Acids Res. 2025 Jul 4;53(12):gkaf604. doi: 10.1093/nar/gkaf604 (PMC12231599; doi:10.1093/nar/gkaf604)
Supplement: gkaf604_Supplemental_Files [file gkaf604_supplemental_files.zip]

Archive with 3 entries (3 files):
- Lee_et_al_NAR_Revised_Supplementary_Data.pdf
- Lee_et_al_NAR_Supplementary_Movie_S1.mp4
- Lee_et_al_NAR_Supplementary_Movie_S2.mp4
